# Supplementary material for: A Case Report of Successful Treatment of Minoxidil Toxicosis Using Hemodialysis in a Cat
Source: Vet Sci. 2024 Oct 9;11(10):487. doi: 10.3390/vetsci11100487 (PMC11511512; doi:10.3390/vetsci11100487)
Supplement: Supplementary file 1 [file vetsci-11-00487-s001.zip]

Archive with 1 entries (1 files):
- vetsci-3137630-supplementary.jpg
